# Supplementary material for: Novel cross-dimensional coarse-fine-grained complementary network for image-text matching
Source: PeerJ Comput Sci. 2025 Mar 3;11:e2725. doi: 10.7717/peerj-cs.2725 (PMC11888920; doi:10.7717/peerj-cs.2725)
Supplement: Supplemental Information 1 [file peerj-cs-11-2725-s001.zip]

Archive with 144 entries (106 files):
- cs-102593-CDGCN/
- cs-102593-CDGCN/CDGCN/
- cs-102593-CDGCN/CDGCN/CDGCN - BIGRU/
- cs-102593-CDGCN/CDGCN/CDGCN - BIGRU/.idea/
- cs-102593-CDGCN/CDGCN/CDGCN - BIGRU/.idea/.gitignore
- cs-102593-CDGCN/CDGCN/CDGCN - BIGRU/.idea/X-Dim-main.iml
- cs-102593-CDGCN/CDGCN/CDGCN - BIGRU/.idea/deployment.xml
- cs-102593-CDGCN/CDGCN/CDGCN - BIGRU/.idea/inspectionProfiles/
- cs-102593-CDGCN/CDGCN/CDGCN - BIGRU/.idea/inspectionProfiles/profiles_settings.xml
- cs-102593-CDGCN/CDGCN/CDGCN - BIGRU/.idea/misc.xml
- cs-102593-CDGCN/CDGCN/CDGCN - BIGRU/.idea/modules.xml
- cs-102593-CDGCN/CDGCN/CDGCN - BIGRU/.idea/webServers.xml
- cs-102593-CDGCN/CDGCN/CDGCN - BIGRU/.idea/workspace.xml
- cs-102593-CDGCN/CDGCN/CDGCN - BIGRU/CDGCN-main/
- cs-102593-CDGCN/CDGCN/CDGCN - BIGRU/CDGCN-main/__pycache__/
- cs-102593-CDGCN/CDGCN/CDGCN - BIGRU/CDGCN-main/__pycache__/arguments.cpython-37.pyc
- cs-102593-CDGCN/CDGCN/CDGCN - BIGRU/CDGCN-main/__pycache__/vocab.cpython-37.pyc
- cs-102593-CDGCN/CDGCN/CDGCN - BIGRU/CDGCN-main/arguments.py
- cs-102593-CDGCN/CDGCN/CDGCN - BIGRU/CDGCN-main/lib/
- cs-102593-CDGCN/CDGCN/CDGCN - BIGRU/CDGCN-main/lib/__init__.py
- cs-102593-CDGCN/CDGCN/CDGCN - BIGRU/CDGCN-main/lib/__pycache__/
- cs-102593-CDGCN/CDGCN/CDGCN - BIGRU/CDGCN-main/lib/__pycache__/__init__.cpython-36.pyc
- cs-102593-CDGCN/CDGCN/CDGCN - BIGRU/CDGCN-main/lib/__pycache__/__init__.cpython-37.pyc
- cs-102593-CDGCN/CDGCN/CDGCN - BIGRU/CDGCN-main/lib/__pycache__/encoders.cpython-36.pyc
- cs-102593-CDGCN/CDGCN/CDGCN - BIGRU/CDGCN-main/lib/__pycache__/encoders.cpython-37.pyc
- cs-102593-CDGCN/CDGCN/CDGCN - BIGRU/CDGCN-main/lib/__pycache__/evaluation.cpython-36.pyc
- cs-102593-CDGCN/CDGCN/CDGCN - BIGRU/CDGCN-main/lib/__pycache__/evaluation.cpython-37.pyc
- cs-102593-CDGCN/CDGCN/CDGCN - BIGRU/CDGCN-main/lib/__pycache__/loss.cpython-36.pyc
- cs-102593-CDGCN/CDGCN/CDGCN - BIGRU/CDGCN-main/lib/__pycache__/loss.cpython-37.pyc
- cs-102593-CDGCN/CDGCN/CDGCN - BIGRU/CDGCN-main/lib/__pycache__/vse.cpython-36.pyc
- cs-102593-CDGCN/CDGCN/CDGCN - BIGRU/CDGCN-main/lib/__pycache__/vse.cpython-37.pyc
- cs-102593-CDGCN/CDGCN/CDGCN - BIGRU/CDGCN-main/lib/_init_paths.py
- cs-102593-CDGCN/CDGCN/CDGCN - BIGRU/CDGCN-main/lib/datasets/
- cs-102593-CDGCN/CDGCN/CDGCN - BIGRU/CDGCN-main/lib/datasets/__init__.py
- cs-102593-CDGCN/CDGCN/CDGCN - BIGRU/CDGCN-main/lib/datasets/__pycache__/
- cs-102593-CDGCN/CDGCN/CDGCN - BIGRU/CDGCN-main/lib/datasets/__pycache__/__init__.cpython-36.pyc
- cs-102593-CDGCN/CDGCN/CDGCN - BIGRU/CDGCN-main/lib/datasets/__pycache__/__init__.cpython-37.pyc
- cs-102593-CDGCN/CDGCN/CDGCN - BIGRU/CDGCN-main/lib/datasets/__pycache__/image_caption.cpython-36.pyc
- cs-102593-CDGCN/CDGCN/CDGCN - BIGRU/CDGCN-main/lib/datasets/__pycache__/image_caption.cpython-37.pyc
- cs-102593-CDGCN/CDGCN/CDGCN - BIGRU/CDGCN-main/lib/datasets/image_caption.py
- cs-102593-CDGCN/CDGCN/CDGCN - BIGRU/CDGCN-main/lib/encoders.py
- cs-102593-CDGCN/CDGCN/CDGCN - BIGRU/CDGCN-main/lib/evaluation.py
- cs-102593-CDGCN/CDGCN/CDGCN - BIGRU/CDGCN-main/lib/loss.py
- cs-102593-CDGCN/CDGCN/CDGCN - BIGRU/CDGCN-main/lib/modules/
- cs-102593-CDGCN/CDGCN/CDGCN - BIGRU/CDGCN-main/lib/modules/__init__.py
- cs-102593-CDGCN/CDGCN/CDGCN - BIGRU/CDGCN-main/lib/modules/__pycache__/
- cs-102593-CDGCN/CDGCN/CDGCN - BIGRU/CDGCN-main/lib/modules/__pycache__/__init__.cpython-36.pyc
- cs-102593-CDGCN/CDGCN/CDGCN - BIGRU/CDGCN-main/lib/modules/__pycache__/__init__.cpython-37.pyc
- cs-102593-CDGCN/CDGCN/CDGCN - BIGRU/CDGCN-main/lib/modules/__pycache__/mlp.cpython-36.pyc
- cs-102593-CDGCN/CDGCN/CDGCN - BIGRU/CDGCN-main/lib/modules/__pycache__/mlp.cpython-37.pyc
- cs-102593-CDGCN/CDGCN/CDGCN - BIGRU/CDGCN-main/lib/modules/__pycache__/resnet.cpython-36.pyc
- cs-102593-CDGCN/CDGCN/CDGCN - BIGRU/CDGCN-main/lib/modules/__pycache__/resnet.cpython-37.pyc
- cs-102593-CDGCN/CDGCN/CDGCN - BIGRU/CDGCN-main/lib/modules/aggr/
- cs-102593-CDGCN/CDGCN/CDGCN - BIGRU/CDGCN-main/lib/modules/aggr/__init__.py
- cs-102593-CDGCN/CDGCN/CDGCN - BIGRU/CDGCN-main/lib/modules/aggr/gpo.py
- cs-102593-CDGCN/CDGCN/CDGCN - BIGRU/CDGCN-main/lib/modules/mlp.py
- cs-102593-CDGCN/CDGCN/CDGCN - BIGRU/CDGCN-main/lib/modules/resnet.py
- cs-102593-CDGCN/CDGCN/CDGCN - BIGRU/CDGCN-main/lib/vse.py
- cs-102593-CDGCN/CDGCN/CDGCN - BIGRU/CDGCN-main/runs/
- cs-102593-CDGCN/CDGCN/CDGCN - BIGRU/CDGCN-main/runs/runX/
- cs-102593-CDGCN/CDGCN/CDGCN - BIGRU/CDGCN-main/runs/runX/log/
- cs-102593-CDGCN/CDGCN/CDGCN - BIGRU/CDGCN-main/runs/runX/log/events.out.tfevents.1681550048.hf3090
- cs-102593-CDGCN/CDGCN/CDGCN - BIGRU/CDGCN-main/test.py
- cs-102593-CDGCN/CDGCN/CDGCN - BIGRU/CDGCN-main/testall.py
- cs-102593-CDGCN/CDGCN/CDGCN - BIGRU/CDGCN-main/train.py
- cs-102593-CDGCN/CDGCN/CDGCN - BIGRU/CDGCN-main/vocab.py
- cs-102593-CDGCN/CDGCN/CDGCN - BIGRU/checkpoint/
- cs-102593-CDGCN/CDGCN/CDGCN - BIGRU/log/
- cs-102593-CDGCN/CDGCN/CDGCN-main - BERT/
- cs-102593-CDGCN/CDGCN/CDGCN-main - BERT/.idea/
- cs-102593-CDGCN/CDGCN/CDGCN-main - BERT/.idea/.gitignore
- cs-102593-CDGCN/CDGCN/CDGCN-main - BERT/.idea/X-Dim-main.iml
- cs-102593-CDGCN/CDGCN/CDGCN-main - BERT/.idea/deployment.xml
- cs-102593-CDGCN/CDGCN/CDGCN-main - BERT/.idea/inspectionProfiles/
- cs-102593-CDGCN/CDGCN/CDGCN-main - BERT/.idea/inspectionProfiles/profiles_settings.xml
- cs-102593-CDGCN/CDGCN/CDGCN-main - BERT/.idea/misc.xml
- cs-102593-CDGCN/CDGCN/CDGCN-main - BERT/.idea/modules.xml
- cs-102593-CDGCN/CDGCN/CDGCN-main - BERT/.idea/webServers.xml
- cs-102593-CDGCN/CDGCN/CDGCN-main - BERT/.idea/workspace.xml
- cs-102593-CDGCN/CDGCN/CDGCN-main - BERT/CDGCN-main/
- cs-102593-CDGCN/CDGCN/CDGCN-main - BERT/CDGCN-main/__pycache__/
- cs-102593-CDGCN/CDGCN/CDGCN-main - BERT/CDGCN-main/__pycache__/arguments.cpython-37.pyc
- cs-102593-CDGCN/CDGCN/CDGCN-main - BERT/CDGCN-main/arguments.py
- cs-102593-CDGCN/CDGCN/CDGCN-main - BERT/CDGCN-main/eval_ensamble.py
- cs-102593-CDGCN/CDGCN/CDGCN-main - BERT/CDGCN-main/lib/
- cs-102593-CDGCN/CDGCN/CDGCN-main - BERT/CDGCN-main/lib/__init__.py
- cs-102593-CDGCN/CDGCN/CDGCN-main - BERT/CDGCN-main/lib/__pycache__/
- cs-102593-CDGCN/CDGCN/CDGCN-main - BERT/CDGCN-main/lib/__pycache__/__init__.cpython-36.pyc
- cs-102593-CDGCN/CDGCN/CDGCN-main - BERT/CDGCN-main/lib/__pycache__/__init__.cpython-37.pyc
- cs-102593-CDGCN/CDGCN/CDGCN-main - BERT/CDGCN-main/lib/__pycache__/encoders.cpython-36.pyc
- cs-102593-CDGCN/CDGCN/CDGCN-main - BERT/CDGCN-main/lib/__pycache__/encoders.cpython-37.pyc
- cs-102593-CDGCN/CDGCN/CDGCN-main - BERT/CDGCN-main/lib/__pycache__/evaluation.cpython-36.pyc
- cs-102593-CDGCN/CDGCN/CDGCN-main - BERT/CDGCN-main/lib/__pycache__/evaluation.cpython-37.pyc
- cs-102593-CDGCN/CDGCN/CDGCN-main - BERT/CDGCN-main/lib/__pycache__/loss.cpython-36.pyc
- cs-102593-CDGCN/CDGCN/CDGCN-main - BERT/CDGCN-main/lib/__pycache__/loss.cpython-37.pyc
- cs-102593-CDGCN/CDGCN/CDGCN-main - BERT/CDGCN-main/lib/__pycache__/vse.cpython-36.pyc
- cs-102593-CDGCN/CDGCN/CDGCN-main - BERT/CDGCN-main/lib/__pycache__/vse.cpython-37.pyc
- cs-102593-CDGCN/CDGCN/CDGCN-main - BERT/CDGCN-main/lib/_init_paths.py
- cs-102593-CDGCN/CDGCN/CDGCN-main - BERT/CDGCN-main/lib/datasets/
- cs-102593-CDGCN/CDGCN/CDGCN-main - BERT/CDGCN-main/lib/datasets/__init__.py
- cs-102593-CDGCN/CDGCN/CDGCN-main - BERT/CDGCN-main/lib/datasets/__pycache__/
- cs-102593-CDGCN/CDGCN/CDGCN-main - BERT/CDGCN-main/lib/datasets/__pycache__/__init__.cpython-36.pyc
- cs-102593-CDGCN/CDGCN/CDGCN-main - BERT/CDGCN-main/lib/datasets/__pycache__/__init__.cpython-37.pyc
- cs-102593-CDGCN/CDGCN/CDGCN-main - BERT/CDGCN-main/lib/datasets/__pycache__/image_caption.cpython-36.pyc
- cs-102593-CDGCN/CDGCN/CDGCN-main - BERT/CDGCN-main/lib/datasets/__pycache__/image_caption.cpython-37.pyc
- cs-102593-CDGCN/CDGCN/CDGCN-main - BERT/CDGCN-main/lib/datasets/image_caption.py
- cs-102593-CDGCN/CDGCN/CDGCN-main - BERT/CDGCN-main/lib/encoders.py
- cs-102593-CDGCN/CDGCN/CDGCN-main - BERT/CDGCN-main/lib/evaluation.py
- cs-102593-CDGCN/CDGCN/CDGCN-main - BERT/CDGCN-main/lib/loss.py
- cs-102593-CDGCN/CDGCN/CDGCN-main - BERT/CDGCN-main/lib/modules/
- cs-102593-CDGCN/CDGCN/CDGCN-main - BERT/CDGCN-main/lib/modules/__init__.py
- cs-102593-CDGCN/CDGCN/CDGCN-main - BERT/CDGCN-main/lib/modules/__pycache__/
- cs-102593-CDGCN/CDGCN/CDGCN-main - BERT/CDGCN-main/lib/modules/__pycache__/__init__.cpython-36.pyc
- cs-102593-CDGCN/CDGCN/CDGCN-main - BERT/CDGCN-main/lib/modules/__pycache__/__init__.cpython-37.pyc
- cs-102593-CDGCN/CDGCN/CDGCN-main - BERT/CDGCN-main/lib/modules/__pycache__/mlp.cpython-36.pyc
- cs-102593-CDGCN/CDGCN/CDGCN-main - BERT/CDGCN-main/lib/modules/__pycache__/mlp.cpython-37.pyc
- cs-102593-CDGCN/CDGCN/CDGCN-main - BERT/CDGCN-main/lib/modules/__pycache__/resnet.cpython-36.pyc
- cs-102593-CDGCN/CDGCN/CDGCN-main - BERT/CDGCN-main/lib/modules/__pycache__/resnet.cpython-37.pyc
- cs-102593-CDGCN/CDGCN/CDGCN-main - BERT/CDGCN-main/lib/modules/aggr/
- cs-102593-CDGCN/CDGCN/CDGCN-main - BERT/CDGCN-main/lib/modules/aggr/__init__.py
- cs-102593-CDGCN/CDGCN/CDGCN-main - BERT/CDGCN-main/lib/modules/aggr/gpo.py
- cs-102593-CDGCN/CDGCN/CDGCN-main - BERT/CDGCN-main/lib/modules/mlp.py
- cs-102593-CDGCN/CDGCN/CDGCN-main - BERT/CDGCN-main/lib/modules/resnet.py
- cs-102593-CDGCN/CDGCN/CDGCN-main - BERT/CDGCN-main/lib/vse.py
- cs-102593-CDGCN/CDGCN/CDGCN-main - BERT/CDGCN-main/runs/
- cs-102593-CDGCN/CDGCN/CDGCN-main - BERT/CDGCN-main/runs/runX/
- cs-102593-CDGCN/CDGCN/CDGCN-main - BERT/CDGCN-main/runs/runX/log/
- cs-102593-CDGCN/CDGCN/CDGCN-main - BERT/CDGCN-main/runs/runX/log/events.out.tfevents.1681550048.hf3090
- cs-102593-CDGCN/CDGCN/CDGCN-main - BERT/CDGCN-main/test.py
- cs-102593-CDGCN/CDGCN/CDGCN-main - BERT/CDGCN-main/testall.py
- cs-102593-CDGCN/CDGCN/CDGCN-main - BERT/CDGCN-main/train.py
- cs-102593-CDGCN/CDGCN/CDGCN-main - BERT/checkpoint/
- cs-102593-CDGCN/CDGCN/CDGCN-main - BERT/checkpoint/f30k_best1/
- cs-102593-CDGCN/CDGCN/CDGCN-main - BERT/checkpoint/f30k_best2/
- cs-102593-CDGCN/CDGCN/CDGCN-main - BERT/log/
- cs-102593-CDGCN/CDGCN/CDGCN-main - BERT/log/events.out.tfevents.1711985289.meizhen
- cs-102593-CDGCN/CDGCN/CDGCN-main - BERT/log/events.out.tfevents.1713170993.meizhen
- cs-102593-CDGCN/CDGCN/CDGCN-main - BERT/log/events.out.tfevents.1713171707.meizhen
- cs-102593-CDGCN/CDGCN/CDGCN-main - BERT/log/events.out.tfevents.1713171858.meizhen
- cs-102593-CDGCN/CDGCN/CDGCN-main - BERT/log/events.out.tfevents.1713177129.meizhen
- cs-102593-CDGCN/CDGCN/CDGCN-main - BERT/log/events.out.tfevents.1713184576.meizhen
- cs-102593-CDGCN/CDGCN/CDGCN-main - BERT/log/events.out.tfevents.1713186374.meizhen
- cs-102593-CDGCN/CDGCN/CDGCN-main - BERT/log/events.out.tfevents.1713276085.meizhen
- cs-102593-CDGCN/CDGCN/CDGCN-main - BERT/log/performance.log
