# Supplementary material for: Novel cross-dimensional coarse-fine-grained complementary network for image-text matching
Source: PeerJ Comput Sci. 2025 Mar 3;11:e2725. doi: 10.7717/peerj-cs.2725 (PMC11888920; doi:10.7717/peerj-cs.2725)
Supplement: Supplemental Information 1 [file peerj-cs-11-2725-s001.zip › cs-102593-CDGCN/CDGCN/CDGCN - BIGRU/CDGCN-main/lib/_init_paths.py]

import os.path as osp
import sys


def add_path(path):
    if path not in sys.path:
        sys.path.insert(0, path)


root_dir = osp.abspath(osp.dirname(osp.join(__file__, '..')))

# Add lib to PYTHONPATH
lib_path = osp.join(root_dir, 'lib')
datasets_path = osp.join(root_dir, 'datasets')
add_path(lib_path)
add_path(datasets_path)
