# Supplementary material for: Novel cross-dimensional coarse-fine-grained complementary network for image-text matching
Source: PeerJ Comput Sci. 2025 Mar 3;11:e2725. doi: 10.7717/peerj-cs.2725 (PMC11888920; doi:10.7717/peerj-cs.2725)
Supplement: Supplemental Information 1 [file peerj-cs-11-2725-s001.zip › cs-102593-CDGCN/CDGCN/CDGCN - BIGRU/CDGCN-main/lib/vse.py]

"""VSE model"""
import numpy as np

import torch
import torch.nn as nn

import torch.nn.functional as F

import torch.nn.init
import torch.backends.cudnn as cudnn
from torch.nn.utils import clip_grad_norm_

from lib.encoders import get_image_encoder, get_text_encoder
from lib.loss import ContrastiveLoss
from torch.nn.utils.rnn import pack_padded_sequence, pad_packed_sequence
import logging

logger = logging.getLogger(__name__)

def l1norm(X, dim, eps=1e-8):
    """L1-normalize columns of X
    """
    norm = torch.abs(X).sum(dim=dim, keepdim=True) + eps
    X = torch.div(X, norm)
    return X
class GloveEmb(nn.Module):

    def __init__(
            self,
            num_embeddings,
            glove_dim,
            glove_path,
            add_rand_embed=False,
            rand_dim=None,
            **kwargs
    ):
        super(GloveEmb, self).__init__()

        self.num_embeddings = num_embeddings
        self.add_rand_embed = add_rand_embed
        self.glove_dim = glove_dim
        self.final_word_emb = glove_dim

        # word embedding
        self.glove = nn.Embedding(num_embeddings, glove_dim)
        glove = nn.Parameter(torch.load(glove_path))
        self.glove.weight = glove
        self.glove.requires_grad = False

        if add_rand_embed:
            self.embed = nn.Embedding(num_embeddings, rand_dim)
            self.final_word_emb = glove_dim + rand_dim

    def get_word_embed_size(self, ):
        return self.final_word_emb

    def forward(self, x):
        '''
            x: (batch, nb_words, nb_characters [tokens])
        '''
        emb = self.glove(x)
        if self.add_rand_embed:
            emb2 = self.embed(x)
            emb = torch.cat([emb, emb2], dim=2)

        return emb


class GloveRNNEncoder(nn.Module):

    def __init__(
            self, vocab_size, embed_dim, latent_size,
            num_layers=1, use_bi_gru=True, no_txtnorm=False,
            glove_path=None, add_rand_embed=True):
        super(GloveRNNEncoder, self).__init__()
        self.latent_size = latent_size
        self.no_txtnorm = no_txtnorm
        self.wpool = weightpool()
        self.embed = GloveEmb(
            vocab_size,
            glove_dim=embed_dim,
            glove_path=glove_path,
            add_rand_embed=add_rand_embed,
            rand_dim=embed_dim,
        )
        # caption embedding
        self.use_bi_gru = use_bi_gru
        self.rnn = nn.GRU(
            self.embed.final_word_emb,
            latent_size, num_layers,
            batch_first=True,
            bidirectional=use_bi_gru
        )

    def forward(self, captions, lengths):
        """Handles variable size captions处理可变大小的标题
        """
        # captions, lengths = batch['caption']
        # Embed word ids to vectors
        # print("length",lengths)
        emb = self.embed(captions)

        packed = pack_padded_sequence(emb, lengths, batch_first=True,enforce_sorted=False)

        # Forward propagate RNN
        out, _ = self.rnn(packed)

        # Reshape *final* output to (batch_size, hidden_size)
        padded = pad_packed_sequence(out, batch_first=True)
        cap_emb, cap_len = padded

        cap_emb = (cap_emb[:, :, :cap_emb.size(2) // 2] +
                   cap_emb[:, :, cap_emb.size(2) // 2:]) / 2
        # cap_emb = self.linear(cap_emb)
        cap_emb1, cap_emb2 = self.wpool(cap_emb)
        cap_emb3 = cap_emb1

        # normalization in the joint embedding space
        if not self.no_txtnorm:
            cap_emb = l2norm(cap_emb, dim=-1)

        return cap_emb, cap_emb3


def get_mask_attention(attn, batch_size, sourceL, queryL, lamda=1):
    # attn --> (batch, sourceL, queryL)
    # positive attention
    mask_positive = attn.le(0)
    attn_pos = attn.masked_fill(mask_positive, torch.tensor(-1e9))
    attn_pos = torch.exp(attn_pos * lamda)
    attn_pos = l1norm(attn_pos, 1)
    attn_pos = attn_pos.view(batch_size, queryL, sourceL)

    return attn_pos
def get_sim(images, captions):
    similarities = images.mm(captions.t())
    return similarities

def l2norm(X, dim=-1, eps=1e-8):
    """L2-normalize columns of X"""
    norm = torch.pow(X, 2).sum(dim=dim, keepdim=True).sqrt() + eps
    X = torch.div(X, norm)
    return X


def cosine_similarity(x1, x2, dim=1, eps=1e-8):
    """Returns cosine similarity between x1 and x2, computed along dim."""
    w12 = torch.sum(x1 * x2, dim)
    w1 = torch.norm(x1, 2, dim)
    w2 = torch.norm(x2, 2, dim)
    return (w12 / (w1 * w2).clamp(min=eps)).squeeze()
class weightpool(nn.Module):
    def __init__(self):
        super(weightpool, self).__init__()
        self.fc1 = nn.Linear(1024, 1024)
        self.fc2 = nn.Linear(1024, 1024)
        self.act = nn.ReLU()

    def forward(self, vec):
        out_features = self.fc1(vec)
        out_features = self.act(out_features)
        out_features = self.fc2(out_features)
        n_image = out_features.shape[0]
        # out_weights = nn.Softmax(dim=1)(out_features)
        out_weights = nn.Softmax(dim=1)(
            out_features - torch.max(out_features, dim=1)[0].unsqueeze(1))  # max o是每列最大值，1是每行最大值
        # print(out_features.shape)
        # print(torch.max(out_features, dim=1)[0].shape)

        # out_weights2 = nn.Softmax(dim=2)(out_features - torch.max(out_features, dim=0)[0].repeat(n_image, 1, 1))
        out_weights2 = nn.Softmax(dim=2)(out_features)
        out_emb2 = torch.mul(vec, out_weights2)
        out_emb2 = out_emb2.permute(0, 2, 1)
        pool_emb2 = torch.sum(out_emb2.view(out_emb2.size(0), out_emb2.size(1), -1), dim=2)
        out_emb = torch.mul(vec, out_weights)
        out_emb = out_emb.permute(0, 2, 1)
        pool_emb = torch.sum(out_emb.view(out_emb.size(0), out_emb.size(1), -1), dim=2)
        return pool_emb, pool_emb2

class Sim_vec(nn.Module):

    def __init__(self, embed_dim, opt):
        super(Sim_vec, self).__init__()

        self.opt = opt
        self.sub_dim = embed_dim

        self.weights = torch.nn.Embedding(embed_dim, embed_dim)
        self.sim_eval = nn.Linear(embed_dim, 1, bias=False)
        self.temp_scale = nn.Linear(1, 1, bias=False)
        self.sim_map = nn.Linear(embed_dim, 1, bias=False)
        self.temp_learnable = nn.Linear(1, 1, bias=False)
        self.init_weight()

    def init_weight(self):
        self.temp_scale.weight.data.fill_(np.log(1 / 0.07))
        self.temp_learnable.weight.data.fill_(4)
        # self.sim_map.weight.data.fill_(0.4) 
        self.sim_map.weight = nn.init.normal_(self.sim_map.weight,  mean=2.5, std=0.1)


    def forward(self, img_emb, cap_emb, cap_lens):
        n_image = img_emb.size(0)
        n_caption = cap_emb.size(0)
        sim_all = []

        sub_dim_index = torch.as_tensor(torch.linspace(0, 1023, steps=self.sub_dim, dtype=torch.int)).long().cuda()
        #sub_dim_index = torch.as_tensor(torch.linspace(0, self.sub_dim, steps=self.sub_dim, dtype=torch.int)).long()
        weights = torch.sigmoid(self.weights(sub_dim_index))
        # ecoding_layer = nn.Parameter(torch.randn(1024, 1024))
        # cc = ecoding_layer(sub_dim_index)
        # weights = torch.sigmoid(weights)

        ## sparse joint probability modeling稀疏联合概率建模
        joint_probability = (weights) #torch.sigmoid
        mean_probability = torch.mean(joint_probability, 1)
        std_probability = torch.std(joint_probability, 1)

        thres_probabilty = mean_probability + self.sim_map.weight * std_probability
        values = torch.exp(self.temp_learnable.weight) * (joint_probability - thres_probabilty.repeat(1024, 1).transpose(0, 1))
        mask_probability = torch.tanh(torch.exp(values))
        Dim_learned_weights = mask_probability * weights
        Dim_learned_weights = l2norm(Dim_learned_weights, 1)


        # # diagonal for bilinear operation imposing on similarity matrix
        # # Note that applying the proposed Agg(·) directly on the similarity matrix will result in a huge memory burden. According to theoretical analysis Sec.3.3.3, we can simplify it.
        #双线性运算在相似矩阵上的对角线
        ##请注意，将所提出的Agg（·）直接应用于相似性矩阵将导致巨大的内存负担。根据第3.3.3节的理论分析，我们可以对其进行简化。
        Diagonal  = Dim_learned_weights.sum(0)
        Diagonal_Mask = torch.diag_embed(Diagonal)#是一个 PyTorch 中的张量函数，用于将输入张量的对角线提取出来，并将其填充为一个二维张量


        for i in range(n_caption):
            # get the i-th sentence
            n_word = cap_lens[i]
            cap_i = cap_emb[i, :n_word, :].unsqueeze(0)
            cap_i_expand = cap_i.repeat(n_image, 1, 1)

            ##################################################################################################
            query = cap_i_expand
            smooth = torch.exp(self.temp_scale.weight)
            # --> (batch, d, queryL)
            # (batch, sourceL, d)(batch, d, queryL)
            attn = torch.tanh(query @ Diagonal_Mask @ torch.transpose(img_emb, 1, 2))

            # --> (batch, sourceL, queryL)
            attnT = torch.transpose(attn, 1, 2).contiguous()
            attn = nn.LeakyReLU(0.1)(attnT)
            attn = l2norm(attn, 2)

            # --> (batch, queryL, sourceL)
            attn = torch.transpose(attn, 1, 2).contiguous()
            # --> (batch, queryL, sourceL
            attn = F.softmax(attn * smooth, dim=2)
            # --> (batch, queryL, d)
            Context_img = l2norm(torch.bmm(attn, img_emb), dim=-1)
            ##################################################################################################
            sim_loc = torch.mul(Context_img, cap_i_expand)#逐元素相乘，文章里的

            sim_sub_space = sim_loc @ Dim_learned_weights.t()
            sim_loc = l2norm((sim_sub_space), dim=-1)
            sim_vec = sim_loc.sum(-1)
            sim = sim_vec.mean(dim=1, keepdim = True)#计算 sim_vec 在第一个维度 (dim=1) 上的平均值，保持维度 (keepdim=True)。这个操作将沿着第一个维度对 sim_vec 进行平均，并保持维度，得到一个大小为 (batch_size, 1) 的张量。

            sim_all.append(sim)

        sim_all = torch.cat(sim_all, 1)

        return sim_all


class VSEModel(object):
    """
        The standard VSE model
    """

    def __init__(self, opt):
        # Build Models
        self.grad_clip = opt.grad_clip
        self.img_enc = get_image_encoder(opt.data_name, opt.img_dim, opt.embed_size,
                                         precomp_enc_type=opt.precomp_enc_type,
                                         backbone_source=opt.backbone_source,
                                         backbone_path=opt.backbone_path,
                                         no_imgnorm=opt.no_imgnorm)#
        # self.txt_enc = get_text_encoder(opt,opt.embed_size,use_bi_gru=True, no_txtnorm=opt.no_txtnorm)
        if opt.data_name == 'f30k_precomp':
            GloVe_path = opt.vocab_path + 'glove_840B_f30k_precomp.json.pkl'
            self.txt_enc = GloveRNNEncoder(opt.vocab_size, opt.word_dim,
                                           opt.embed_size, opt.num_layers,
                                           use_bi_gru=True, no_txtnorm=False,
                                           glove_path=GloVe_path, add_rand_embed=False)
        else:
            GloVe_path = opt.vocab_path + 'glove_840B_coco_precomp.json.pkl'
            self.txt_enc = GloveRNNEncoder(opt.vocab_size, opt.word_dim,
                                           opt.embed_size, opt.num_layers,
                                           use_bi_gru=True, no_txtnorm=False,
                                           glove_path=GloVe_path, add_rand_embed=False)

        self.sim_vec = Sim_vec(opt.embed_size, opt)

        if torch.cuda.is_available():
            self.img_enc.cuda()
            self.txt_enc.cuda()
            self.sim_vec.cuda()
            cudnn.benchmark = True

        # Loss and Optimizer
        self.criterion = ContrastiveLoss(opt=opt,
                                         margin=opt.margin,
                                         max_violation=opt.max_violation)

        params = list(self.txt_enc.parameters())
        params += list(self.img_enc.parameters())
        params += list(self.sim_vec.parameters())

        self.params = params
        self.opt = opt

        # Set up the lr for different parts of the VSE model
        # decay_factor = 1e-4
        # params = list(self.txt_enc.parameters())
        # params += list(self.img_enc.parameters())

        # self.params = params
        # self.opt = opt

        self.optimizer = torch.optim.AdamW(self.params, lr=opt.learning_rate)

        logger.info('Use {} as the optimizer, with init lr {}'.format(self.opt.optim, opt.learning_rate))
        self.Eiters = 0
        self.data_parallel = False


    def set_max_violation(self, max_violation):
        if max_violation:
            self.criterion.max_violation_on()
        else:
            self.criterion.max_violation_off()

    def state_dict(self):
        state_dict = [self.img_enc.state_dict(), self.txt_enc.state_dict(),
                      self.sim_vec.state_dict()]
        return state_dict

    def load_state_dict(self, state_dict):
        self.img_enc.load_state_dict(state_dict[0], strict=False)
        self.txt_enc.load_state_dict(state_dict[1], strict=False)
        self.sim_vec.load_state_dict(state_dict[2], strict=False)

    def train_start(self):
        """switch to train mode
        """
        self.img_enc.train()
        self.txt_enc.train()
        self.sim_vec.train()

    def val_start(self):
        """switch to evaluate mode
        """
        self.img_enc.eval()
        self.txt_enc.eval()
        self.sim_vec.eval()

    def freeze_backbone(self):
        if 'backbone' in self.opt.precomp_enc_type:
            if isinstance(self.img_enc, nn.DataParallel):
                self.img_enc.module.freeze_backbone()
            else:
                self.img_enc.freeze_backbone()

    def unfreeze_backbone(self, fixed_blocks):
        if 'backbone' in self.opt.precomp_enc_type:
            if isinstance(self.img_enc, nn.DataParallel):
                self.img_enc.module.unfreeze_backbone(fixed_blocks)
            else:
                self.img_enc.unfreeze_backbone(fixed_blocks)

    def make_data_parallel(self):
        self.img_enc = nn.DataParallel(self.img_enc)
        self.txt_enc = nn.DataParallel(self.txt_enc)
        self.sim_vec = nn.DataParallel(self.sim_vec)
        self.data_parallel = True
        logger.info('Image encoder is data paralleled now.')

    @property
    def is_data_parallel(self):
        return self.data_parallel

    def forward_emb(self, images, captions, lengths, image_lengths=None):
        """Compute the image and caption embeddings
        """
        # Set mini-batch dataset
        if self.opt.precomp_enc_type == 'basic':
            if torch.cuda.is_available():
                images = images.cuda()
                captions = captions.cuda()
                image_lengths = image_lengths.cuda()
            img_emb,img_emb2 = self.img_enc(images, image_lengths)
        else:
            if torch.cuda.is_available():
                images = images.cuda()
                captions = captions.cuda()

            img_emb = self.img_enc(images)

        # lengths = torch.Tensor(lengths).cuda()
        # lengths = torch.tensor(lengths).cuda()
        cap_emb,cap_emb2 =self.txt_enc(captions, lengths)
        return img_emb,img_emb2, cap_emb,cap_emb2, lengths

    def forward_sim(self, img_emb, cap_emb, cap_lens):

        sim_all = self.sim_vec(img_emb, cap_emb, cap_lens)

        return sim_all

    def relation_reg_loss(self, sim, img_emb, cap_emb, ):

        # (bs, bs), (visual, textual), as the guide, without the gradient flow
        batch_sim_matrix = torch.exp(-torch.cdist(img_emb, cap_emb) / 1.0).detach()

        reg_i2t = self.kl_div(batch_sim_matrix, sim)

        reg_t2i = self.kl_div(batch_sim_matrix.t(), sim)

        loss = reg_i2t + reg_t2i

        return loss

        # the basic kl divergence loss

    def kl_div(self, A, B):

        log_p_A = F.log_softmax(A / 1.0, dim=-1)
        p_B = F.softmax(B / 1.0, dim=-1)

        kl_div = F.kl_div(log_p_A, p_B, reduction='batchmean') * (1.0 ** 2)

        return kl_div

    def forward_loss(self, sims):
        """Compute the loss given pairs of image and caption embeddings
        """
        loss = self.criterion(sims)
        self.logger.update('Le', loss.data.item(), sims.size(0))
        return loss

    def train_emb(self, images, captions, lengths, image_lengths=None, warmup_alpha=None):
        """One training step given images and captions.
        """
        self.Eiters += 1
        self.logger.update('Eit', self.Eiters)
        self.logger.update('lr', self.optimizer.param_groups[0]['lr'])

        # compute the embeddings
        img_emb,img_emb2, cap_emb,cap_emb2, cap_lens = self.forward_emb(images, captions, lengths, image_lengths=image_lengths)
        # cap_lens = int(cap_lens.item())
        sims = self.forward_sim(img_emb, cap_emb, cap_lens)


        sims2 = get_sim(img_emb2, cap_emb2)
        # measure accuracy and record loss
        self.optimizer.zero_grad()
        loss1 = self.forward_loss(sims)
        loss2 = self.forward_loss(sims2)
        # loss3 = self.relation_reg_loss(sims, img_emb2, cap_emb2)
        loss =loss1 + 0.1*loss2

        if warmup_alpha is not None:
            loss = loss * warmup_alpha

        # compute gradient and update
        loss.backward()
        if self.grad_clip > 0:
            clip_grad_norm_(self.params, self.grad_clip)
        self.optimizer.step()
