# Supplementary material for: Novel cross-dimensional coarse-fine-grained complementary network for image-text matching
Source: PeerJ Comput Sci. 2025 Mar 3;11:e2725. doi: 10.7717/peerj-cs.2725 (PMC11888920; doi:10.7717/peerj-cs.2725)
Supplement: Supplemental Information 1 [file peerj-cs-11-2725-s001.zip › cs-102593-CDGCN/CDGCN/CDGCN - BIGRU/CDGCN-main/test.py]

import os
from lib import evaluation
import os
import torch
import argparse
import logging
from lib import evaluation
# os.environ["CUDA_VISIBLE_DEVICES"] = "0"
#
# RUN_PATH = "../checkpoint/model_best.pth"
#
# DATA_PATH = "/root/autodl-tmp/f30k/"
# evaluation.evalrank(RUN_PATH, data_path=DATA_PATH, split="test")
def main():
    parser = argparse.ArgumentParser()
    parser.add_argument('--data_path', default='/root/autodl-tmp/', type=str, help='path to datasets')
    parser.add_argument('--dataset', default='f30k', type=str, help='the dataset choice, coco or f30k')
    # parser.add_argument('--data_name', default='coco_precomp',help='{coco,f30k}_precomp')
    parser.add_argument('--save_results', type=int, default=1, help='if save the similarity matrix for ensemble')
    parser.add_argument('--gpu-id', type=int, default=0, help='the gpu-id for evaluation')

    opt = parser.parse_args()

    torch.cuda.set_device(opt.gpu_id)

    if opt.dataset == 'coco':
        weights_bases = [
            '../checkpoint/'
        ]
    else:
        weights_bases = [
            '../checkpoint/'
        ]

    for base in weights_bases:

        logging.basicConfig()
        logger = logging.getLogger()
        logger.setLevel(logging.INFO)

        logger.info('Evaluating {}...'.format(base))
        model_path = os.path.join(base, 'model_best.pth')

        # Save the final similarity matrix
        if opt.save_results:
            save_path = os.path.join(base, 'results_{}.npy'.format(opt.dataset))
        else:
            save_path = None

        if opt.dataset == 'coco':
            # Evaluate COCO 5-fold 1K
            # Evaluate COCO 5K
            evaluation.evalrank(model_path, split='testall', fold5=False, save_path=save_path, data_path=opt.data_path)#True
        else:
            # Evaluate Flickr30K
            evaluation.evalrank(model_path, split='test', fold5=False, save_path=save_path, data_path=opt.data_path)


if __name__ == '__main__':
    main()
