# Supplementary material for: Novel cross-dimensional coarse-fine-grained complementary network for image-text matching
Source: PeerJ Comput Sci. 2025 Mar 3;11:e2725. doi: 10.7717/peerj-cs.2725 (PMC11888920; doi:10.7717/peerj-cs.2725)
Supplement: Supplemental Information 1 [file peerj-cs-11-2725-s001.zip › cs-102593-CDGCN/CDGCN/CDGCN - BIGRU/CDGCN-main/testall.py]

import os
from lib import evaluation

import torch
torch.set_num_threads(4)

os.environ["CUDA_VISIBLE_DEVICES"] = "0"

RUN_PATH = "../checkpoint/model_best.pth"


DATA_PATH = "/root/autodl-tmp/coco/"
evaluation.evalrank(RUN_PATH, data_path=DATA_PATH, split="testall", fold5=True)#True
