# Supplementary material for: Novel cross-dimensional coarse-fine-grained complementary network for image-text matching
Source: PeerJ Comput Sci. 2025 Mar 3;11:e2725. doi: 10.7717/peerj-cs.2725 (PMC11888920; doi:10.7717/peerj-cs.2725)
Supplement: Supplemental Information 1 [file peerj-cs-11-2725-s001.zip › cs-102593-CDGCN/CDGCN/CDGCN - BIGRU/CDGCN-main/vocab.py]

# -------------------------------------------------------------------------------------
# Negative-Aware Attention Framework for Image-Text Matching  implementation based on SCAN
# https://github.com/CrossmodalGroup/NAAF
# "Negative-Aware Attention Framework for Image-Text Matching"
# Kun Zhang, Zhendong Mao, Quan Wang, Yongdong Zhang
#
# Writen by Kun Zhang, 2022
# -------------------------------------------------------------------------------------
"""Vocabulary wrapper"""

from collections import Counter
import argparse
import os
import json
import nltk

annotations = {
    'coco_precomp': ['train_caps.txt', 'dev_caps.txt'],
    'f30k_precomp': ['train_caps.txt', 'dev_caps.txt'],
}


class Vocabulary(object):
    """Simple vocabulary wrapper."""

    def __init__(self):
        self.word2idx = {}
        self.idx2word = {}
        self.idx = 0

    def add_word(self, word):
        if word not in self.word2idx:
            self.word2idx[word] = self.idx
            self.idx2word[self.idx] = word
            self.idx += 1

    def __call__(self, word):
        if word not in self.word2idx:
            return self.word2idx['<unk>']
        return self.word2idx[word]

    def __len__(self):
        return len(self.word2idx)


def serialize_vocab(vocab, dest):
    d = {}
    d['word2idx'] = vocab.word2idx
    d['idx2word'] = vocab.idx2word
    d['idx'] = vocab.idx
    with open(dest, "w") as f:
        json.dump(d, f)


def deserialize_vocab(src):
    print(src)
    with open(src) as f:
        d = json.load(f)
    vocab = Vocabulary()

    vocab.word2idx = d['word2idx']
    vocab.idx2word = {v: k for k, v in vocab.word2idx.items()}
    vocab.idx = max(vocab.idx2word)


    return vocab


def from_txt(txt):
    captions = []
    with open(txt, 'rb') as f:
        for line in f:
            captions.append(line.strip())
    return captions


def build_vocab(data_path, data_name, caption_file, threshold):
    """Build a simple vocabulary wrapper."""
    counter = Counter()
    for path in caption_file[data_name]:
        full_path = os.path.join(os.path.join(data_path, data_name), path)
        captions = from_txt(full_path)
        for i, caption in enumerate(captions):
            tokens = nltk.tokenize.word_tokenize(
                caption.lower().decode('utf-8'))
            counter.update(tokens)

            if i % 1000 == 0:
                print("[%d/%d] tokenized the captions." % (i, len(captions)))

    # Discard if the occurrence of the word is less than min_word_cnt.如果单词的出现次数小于min_word_cnt，则放弃。
    words = [word for word, cnt in counter.items() if cnt >= threshold]

    # Create a vocab wrapper and add some special tokens.
    vocab = Vocabulary()
    vocab.add_word('<pad>')
    vocab.add_word('<start>')
    vocab.add_word('<end>')
    vocab.add_word('<unk>')

    # Add words to the vocabulary.
    for i, word in enumerate(words):
        vocab.add_word(word)
    return vocab


def main(data_path, data_name):
    vocab = build_vocab(data_path, data_name, caption_file=annotations, threshold=4)
    serialize_vocab(vocab, './vocab/%s_vocab.json' % data_name)
    print("Saved vocabulary file to ", './vocab/%s_vocab.json' % data_name)


if __name__ == '__main__':
    parser = argparse.ArgumentParser()
    parser.add_argument('--data_path', default='F:/data')
    parser.add_argument('--data_name', default='f30k_precomp',
                        help='{coco,f30k}_precomp')
    opt = parser.parse_args()
    main(opt.data_path, opt.data_name)
