# Supplementary material for: Novel cross-dimensional coarse-fine-grained complementary network for image-text matching
Source: PeerJ Comput Sci. 2025 Mar 3;11:e2725. doi: 10.7717/peerj-cs.2725 (PMC11888920; doi:10.7717/peerj-cs.2725)
Supplement: Supplemental Information 1 [file peerj-cs-11-2725-s001.zip › cs-102593-CDGCN/CDGCN/CDGCN-main - BERT/CDGCN-main/arguments.py]

import argparse


def get_argument_parser():
    parser = argparse.ArgumentParser()
    parser.add_argument('--data_path', default='/root/autodl-tmp/',
                        help='path to datasets')
    parser.add_argument('--data_name', default='f30k_precomp',
                        help='{coco,f30k}_precomp')
    # parser.add_argument('--dataset', default='coco', type=str,
    #                     help='dataset coco or f30k')
    parser.add_argument('--vocab_path', default='/root/autodl-tmp/vocab/',
                        help='Path to saved vocabulary json files.')
    parser.add_argument('--margin', default=0.2, type=float,
                        help='Rank loss margin.')
    parser.add_argument('--num_epochs', default=30, type=int,
                        help='Number of training epochs.')
    parser.add_argument('--batch_size', default=128, type=int,
                        help='Size of a training mini-batch.')
    parser.add_argument('--word_dim', default=300, type=int,
                        help='Dimensionality of the word embedding.')
    parser.add_argument('--embed_size', default=1024, type=int,
                        help='Dimensionality of the joint embedding.')
    parser.add_argument('--grad_clip', default=2., type=float,
                        help='Gradient clipping threshold.')
    parser.add_argument('--learning_rate', default=.0005, type=float,
                        help='Initial learning rate.')
    parser.add_argument('--lr_update', default=15, type=int,
                        help='Number of epochs to update the learning rate.')
    parser.add_argument('--optim', default='adam', type=str,
                        help='the optimizer')
    parser.add_argument('--workers', default=10, type=int,
                        help='Number of data loader workers.')#10
    parser.add_argument('--log_step', default=100, type=int,
                        help='Number of steps to logger.info and record the log.')
    parser.add_argument('--val_step', default=500, type=int,
                        help='Number of steps to run validation.')
    parser.add_argument('--logger_name', default='../log',
                        help='Path to save Tensorboard log.')
    parser.add_argument('--model_name', default='../checkpoint',
                        help='Path to save the model.')
    parser.add_argument('--resume', default='', type=str, metavar='PATH',
                        help='path to latest checkpoint (default: none)')
    parser.add_argument('--max_violation', action='store_true',
                        help='Use max instead of sum in the rank loss.')
    parser.add_argument('--img_dim', default=2048, type=int,
                        help='Dimensionality of the image embedding.')
    parser.add_argument('--no_imgnorm', action='store_true',
                        help='Do not normalize the image embeddings.')
    parser.add_argument('--no_txtnorm', action='store_true',
                        help='Do not normalize the text embeddings.')
    parser.add_argument('--precomp_enc_type', default="basic",
                        help='basic|backbone')
    parser.add_argument('--backbone_path', type=str, default='',
                        help='path to the pre-trained backbone net')
    parser.add_argument('--backbone_source', type=str, default='detector',
                        help='the source of the backbone model, detector|imagenet')
    parser.add_argument('--vse_mean_warmup_epochs', type=int, default=1,
                        help='The number of warmup epochs using mean vse loss')
    parser.add_argument('--reset_start_epoch', action='store_true',
                        help='Whether restart the start epoch when load weights')
    parser.add_argument('--backbone_warmup_epochs', type=int, default=5,
                        help='The number of epochs for warmup')
    parser.add_argument('--embedding_warmup_epochs', type=int, default=2,
                        help='The number of epochs for warming up the embedding layers')
    parser.add_argument('--backbone_lr_factor', default=0.01, type=float,
                        help='The lr factor for fine-tuning the backbone, it will be multiplied to the lr of '
                             'the embedding layers')
    parser.add_argument('--input_scale_factor', type=float, default=1,
                        help='The factor for scaling the input image')


    # parser.add_argument('--save_results', type=int, default=1,
    #                     help='whether save the similarity matrix for the evaluation')

    return parser
