# Supplementary material for: Novel cross-dimensional coarse-fine-grained complementary network for image-text matching
Source: PeerJ Comput Sci. 2025 Mar 3;11:e2725. doi: 10.7717/peerj-cs.2725 (PMC11888920; doi:10.7717/peerj-cs.2725)
Supplement: Supplemental Information 1 [file peerj-cs-11-2725-s001.zip › cs-102593-CDGCN/CDGCN/CDGCN-main - BERT/log/performance.log]

Epoch: 0: Image to text: (0.0	0.1	0.1) Text to image: (20.3	48.2	62.7) rsum: 131.3
Epoch: 1: Image to text: (0.0	0.1	0.1) Text to image: (13.1	35.0	48.5) rsum: 96.8
Epoch: 0: Image to text: (0.0	0.2	0.3) Text to image: (29.6	58.4	70.9) rsum: 159.5
Epoch: 1: Image to text: (0.1	0.3	0.4) Text to image: (29.6	53.8	64.4) rsum: 148.6
Epoch: 2: Image to text: (0.1	0.2	0.3) Text to image: (30.0	55.9	66.2) rsum: 152.7
Epoch: 3: Image to text: (0.0	0.0	0.1) Text to image: (33.5	59.4	69.3) rsum: 162.2
Epoch: 0: Image to text: (0.0	0.1	0.2) Text to image: (29.9	59.7	71.2) rsum: 161.1
Epoch: 0: Image to text: (0.0	0.2	0.2) Text to image: (39.1	69.4	79.3) rsum: 188.2
Epoch: 1: Image to text: (0.0	0.1	0.3) Text to image: (48.7	76.5	85.3) rsum: 210.8
Epoch: 0: Image to text: (0.0	0.2	0.2) Text to image: (32.4	62.6	74.5) rsum: 169.9
